# Supplementary material for: Bioactive Compounds and Antifungal Activity of Leaves and Fruits Methanolic Extracts of Ziziphus spina-christi L
Source: Plants (Basel). 2022 Mar 11;11(6):746. doi: 10.3390/plants11060746 (PMC8955299; doi:10.3390/plants11060746)
Supplement: Supplementary file 1 [file plants-11-00746-s001.zip]

Archive with 1 entries (1 files):
- plants-1555678-supplementary.pdf
